# Supplementary material for: SCOPE-Seq: a scalable technology for linking live cell imaging and single-cell RNA sequencing
Source: Genome Biol. 2018 Dec 24;19:227. doi: 10.1186/s13059-018-1607-x (PMC6305572; doi:10.1186/s13059-018-1607-x)
Supplement: Supplementary file 4 — Table S1. The top 10 GO terms associated with each imaging feature from multiple regression analysis. Table S2. Sequences and modifications of the oligonucleotides used in this work. (XLSX 16 kb) [file 13059_2018_1607_MOESM4_ESM.xlsx]

## Sheet: Table S1
Table S1. The top 10 GO terms associated with each imaging feature from multiple regression analysis.
aspect ratio	perimeter	area	mean intensity	standard deviation of intensity	mode	min intensity	max intensity	major axis	minor axis	circularity	Feret diameter	Integrated Intensity	Median Intensity	skew	kurt	minFeret	round	solidity
GO_VACUOLE	GO_PLASMA_MEMBRANE_REGION	GO_LYSOSOMAL_LUMEN	GO_CYTOPLASMIC_STRESS_GRANULE	GO_U12_TYPE_SPLICEOSOMAL_COMPLEX	GO_PLASMA_MEMBRANE_RAFT	GO_CYTOPLASMIC_STRESS_GRANULE	GO_U12_TYPE_SPLICEOSOMAL_COMPLEX	GO_PLASMA_MEMBRANE_REGION	GO_SPINDLE_POLE	GO_NUCLEAR_MATRIX	GO_PLASMA_MEMBRANE_REGION	GO_ACTIN_CYTOSKELETON	GO_CYTOPLASMIC_STRESS_GRANULE	GO_TRANSCRIPTIONAL_REPRESSOR_COMPLEX	GO_TRANSCRIPTIONAL_REPRESSOR_COMPLEX	GO_SPINDLE_POLE	GO_CHROMOSOME	GO_NUCLEAR_MATRIX
GO_EARLY_ENDOSOME	GO_RUFFLE	GO_PLASMA_MEMBRANE_REGION	GO_U2_TYPE_SPLICEOSOMAL_COMPLEX	GO_U2_TYPE_SPLICEOSOMAL_COMPLEX	GO_COP9_SIGNALOSOME	GO_U2_TYPE_SPLICEOSOMAL_COMPLEX	GO_U2_TYPE_SPLICEOSOMAL_COMPLEX	GO_LYSOSOMAL_LUMEN	GO_CHROMOSOMAL_REGION	GO_NUCLEAR_PERIPHERY	GO_APICAL_PART_OF_CELL	GO_CYTOPLASMIC_STRESS_GRANULE	GO_U2_TYPE_SPLICEOSOMAL_COMPLEX	GO_HISTONE_DEACETYLASE_COMPLEX	GO_HISTONE_DEACETYLASE_COMPLEX	GO_ORGANELLE_ENVELOPE_LUMEN	GO_CHROMATIN	GO_SPINDLE_POLE
GO_EXOCYTIC_VESICLE	GO_LEADING_EDGE_MEMBRANE	GO_VACUOLAR_LUMEN	GO_ACTIN_CYTOSKELETON	GO_CYTOPLASMIC_STRESS_GRANULE	GO_VACUOLE	GO_ACTIN_CYTOSKELETON	GO_CYTOPLASMIC_STRESS_GRANULE	GO_CELL_DIVISION_SITE	GO_MITOCHONDRIAL_ENVELOPE	GO_CHROMATIN	GO_CELL_DIVISION_SITE	GO_PRECATALYTIC_SPLICEOSOME	GO_CORTICAL_ACTIN_CYTOSKELETON	GO_EXTRINSIC_COMPONENT_OF_PLASMA_MEMBRANE	GO_ROUGH_ENDOPLASMIC_RETICULUM	GO_CHROMOSOME_CENTROMERIC_REGION	GO_NUCLEAR_MATRIX	GO_MITOCHONDRIAL_PART
GO_MICROBODY_PART	GO_CELL_PROJECTION_MEMBRANE	GO_LEADING_EDGE_MEMBRANE	GO_CORTICAL_CYTOSKELETON	GO_MYELIN_SHEATH	GO_MEMBRANE_MICRODOMAIN	GO_CORTICAL_ACTIN_CYTOSKELETON	GO_PRECATALYTIC_SPLICEOSOME	GO_APICAL_PART_OF_CELL	GO_CHROMOSOME_CENTROMERIC_REGION	GO_MITOCHONDRIAL_PART	GO_APICAL_PLASMA_MEMBRANE	GO_CORTICAL_ACTIN_CYTOSKELETON	GO_CELL_CELL_JUNCTION	GO_GOLGI_MEMBRANE	GO_EXTRINSIC_COMPONENT_OF_PLASMA_MEMBRANE	GO_LYSOSOMAL_LUMEN	GO_MITOCHONDRION	GO_SITE_OF_POLARIZED_GROWTH
GO_PRESYNAPSE	GO_CELL_LEADING_EDGE	GO_CELL_PROJECTION_MEMBRANE	GO_U12_TYPE_SPLICEOSOMAL_COMPLEX	GO_CELL_LEADING_EDGE	GO_SECRETORY_VESICLE	GO_CORTICAL_CYTOSKELETON	GO_NUCLEOPLASM_PART	GO_APICAL_PLASMA_MEMBRANE	GO_SPINDLE	GO_SITE_OF_POLARIZED_GROWTH	GO_LYSOSOMAL_LUMEN	GO_CORTICAL_CYTOSKELETON	GO_ACTIN_CYTOSKELETON	GO_NUCLEOPLASM_PART	GO_NUCLEOPLASM_PART	GO_CELL_DIVISION_SITE	GO_NUCLEAR_UBIQUITIN_LIGASE_COMPLEX	GO_MITOCHONDRION
GO_EARLY_ENDOSOME_MEMBRANE	GO_RUFFLE_MEMBRANE	GO_CELL_LEADING_EDGE	GO_CORTICAL_ACTIN_CYTOSKELETON	GO_RUFFLE	GO_CELL_CELL_JUNCTION	GO_U12_TYPE_SPLICEOSOMAL_COMPLEX	GO_LEADING_EDGE_MEMBRANE	GO_RUFFLE	GO_MITOCHONDRIAL_PART	GO_MITOCHONDRION	GO_ACTIN_BASED_CELL_PROJECTION	GO_U12_TYPE_SPLICEOSOMAL_COMPLEX	GO_EXOCYTIC_VESICLE	GO_ER_TO_GOLGI_TRANSPORT_VESICLE	GO_NUCLEAR_REPLICATION_FORK	GO_CONDENSED_CHROMOSOME	GO_ENDOPLASMIC_RETICULUM_LUMEN	GO_OXIDOREDUCTASE_COMPLEX
GO_ER_TO_GOLGI_TRANSPORT_VESICLE	GO_LYSOSOMAL_LUMEN	GO_RUFFLE	GO_CLUSTER_OF_ACTIN_BASED_CELL_PROJECTIONS	GO_PRECATALYTIC_SPLICEOSOME	GO_PERINUCLEAR_REGION_OF_CYTOPLASM	GO_CONTRACTILE_FIBER	GO_FILOPODIUM	GO_RUFFLE_MEMBRANE	GO_CONDENSED_CHROMOSOME	GO_ENDOPLASMIC_RETICULUM_LUMEN	GO_RUFFLE	GO_CONTRACTILE_FIBER	GO_SMALL_NUCLEAR_RIBONUCLEOPROTEIN_COMPLEX	GO_INTRINSIC_COMPONENT_OF_PLASMA_MEMBRANE	GO_EXTRINSIC_COMPONENT_OF_MEMBRANE	GO_CORTICAL_ACTIN_CYTOSKELETON	GO_SPINDLE_POLE	GO_SPINDLE
GO_ENDOSOME	GO_CELL_DIVISION_SITE	GO_CORTICAL_ACTIN_CYTOSKELETON	GO_CELL_CELL_JUNCTION	GO_NUCLEOPLASM_PART	GO_ACTIN_FILAMENT	GO_ACTIN_FILAMENT	GO_CORTICAL_CYTOSKELETON	GO_CELL_PROJECTION_MEMBRANE	GO_CELL_CORTEX_PART	GO_CHROMOSOME	GO_RUFFLE_MEMBRANE	GO_CELL_CELL_JUNCTION	GO_CORTICAL_CYTOSKELETON	GO_NUCLEAR_REPLICATION_FORK	GO_ER_TO_GOLGI_TRANSPORT_VESICLE	GO_CELL_PROJECTION_MEMBRANE	GO_VESICLE_COAT	GO_MITOCHONDRIAL_ENVELOPE
GO_ROUGH_ENDOPLASMIC_RETICULUM	GO_VACUOLAR_LUMEN	GO_CONTRACTILE_FIBER	GO_BRUSH_BORDER	GO_CAJAL_BODY	GO_LYSOSOMAL_LUMEN	GO_CELL_CELL_JUNCTION	GO_CELL_LEADING_EDGE	GO_ACTIN_BASED_CELL_PROJECTION	GO_ORGANELLE_INNER_MEMBRANE	GO_OXIDOREDUCTASE_COMPLEX	GO_CELL_PROJECTION_MEMBRANE	GO_ACTIN_FILAMENT	GO_CELL_CELL_CONTACT_ZONE	GO_GOLGI_APPARATUS_PART	GO_ACETYLTRANSFERASE_COMPLEX	GO_PLASMA_MEMBRANE_REGION	GO_MITOCHONDRIAL_PART	GO_NUCLEAR_PERIPHERY
GO_INTERMEDIATE_FILAMENT_CYTOSKELETON	GO_CORTICAL_CYTOSKELETON	GO_CORTICAL_CYTOSKELETON	GO_CONTRACTILE_FIBER	GO_LEADING_EDGE_MEMBRANE	GO_MYELIN_SHEATH	GO_CLUSTER_OF_ACTIN_BASED_CELL_PROJECTIONS	GO_RNA_POLYMERASE_COMPLEX	GO_VACUOLAR_LUMEN	GO_CORTICAL_ACTIN_CYTOSKELETON	GO_NUCLEAR_UBIQUITIN_LIGASE_COMPLEX	GO_VACUOLAR_LUMEN	GO_U2_TYPE_SPLICEOSOMAL_COMPLEX	GO_CELL_DIVISION_SITE	GO_EXTRINSIC_COMPONENT_OF_MEMBRANE	GO_EXTRINSIC_COMPONENT_OF_CYTOPLASMIC_SIDE_OF_PLASMA_MEMBRANE	GO_CORTICAL_CYTOSKELETON	GO_MITOCHONDRIAL_ENVELOPE	GO_NUCLEAR_UBIQUITIN_LIGASE_COMPLEX

## Sheet: Table S2
Table S2. Sequences and modifications of the oligonucleotides used in this work.
Oligonucleotide Name	Oligonucleotide Sequence and Modification
Optical Barcode Oligonucleotide1	/5Phos/TTTTTTUTTTT/iSp18/GAGTGATTGAACGCCCTC/3ddC/
Optical Barcode Oligonucleotide2	/5Phos/TTTTTTUTTTT/iSp18/TGGGTGCTTCGTTATTCC/3ddC/
Optical Barcode Oligonucleotide3	/5Phos/TTTTTTUTTTT/iSp18/CTGTGTAGAGGGCGAGAC/3ddC/
Optical Barcode Oligonucleotide4	/5Phos/TTTTTTUTTTT/iSp18/GTTTGAAGCACACACACC/3ddC/
Optical Barcode Oligonucleotide5	/5Phos/TTTTTTUTTTT/iSp18/CTCGCAGGTACAACATCA/3ddC/
Optical Barcode Oligonucleotide6	/5Phos/TTTTTTUTTTT/iSp18/CTGGAATGTCCCTGGTTC/3ddC/
Optical Barcode Oligonucleotide7	/5Phos/TTTTTTUTTTT/iSp18/CGTGATCCCGTAAATGCT/3ddC/
Optical Barcode Oligonucleotide8	/5Phos/TTTTTTUTTTT/iSp18/TGGCAGACATTCCCAATC/3ddC/
Optical Barcode Oligonucleotide9	/5Phos/TTTTTTUTTTT/iSp18/TTGTGGAGTTGAGGAGGG/3ddC/
Optical Barcode Oligonucleotide10	/5Phos/TTTTTTUTTTT/iSp18/CGAGAGTCAAATCAGGCA/3ddC/
Optical Barcode Oligonucleotide11	/5Phos/TTTTTTUTTTT/iSp18/TTTCACAGATCTCAGCGG/3ddC/
Optical Barcode Oligonucleotide12	/5Phos/TTTTTTUTTTT/iSp18/TACTGAAGAAGCCTTGCC/3ddC/
Probe Oligonucleotide1	/5Cy5/ GAG GGC GTT CAA TCA CTC
Probe Oligonucleotide2	/5Cy5/ GGA ATA ACG AAG CAC CCA
Probe Oligonucleotide3	/5Cy5/ GTC TCG CCC TCT ACA CAG
Probe Oligonucleotide4	/5Cy5/ GGT GTG TGT GCT TCA AAC
Probe Oligonucleotide5	/5Cy5/ TGA TGT TGT ACC TGC GAG
Probe Oligonucleotide6	/5Cy5/ GAA CCA GGG ACA TTC CAG
Probe Oligonucleotide7	/5Cy5/ AGC ATT TAC GGG ATC ACG
Probe Oligonucleotide8	/5Cy5/ GAT TGG GAA TGT CTG CCA
Probe Oligonucleotide9	/5Cy5/ CCC TCC TCA ACT CCA CAA
Probe Oligonucleotide10	/5Cy5/ TGC CTG ATT TGA CTC TCG
Probe Oligonucleotide11	/5Cy5/ CCG CTG AGA TCT GTG AAA
Probe Oligonucleotide12	/5Cy5/ GGC AAG GCT TCT TCA GTA
Supernatent-Specific P7 Primer1	CAA GCA GAA GAC GGC ATA CGA GAT CGT GTT CAG TCT CGT GGG CTC GG
Supernatent-Specific P7 Primer2	CAA GCA GAA GAC GGC ATA CGA GAT TGA CAA CGG TCT CGT GGG CTC GG
Supernatent-Specific P7 Primer3	CAA GCA GAA GAC GGC ATA CGA GAT CTG ATT CAG TCT CGT GGG CTC GG
Supernatent-Specific P7 Primer4	CAA GCA GAA GAC GGC ATA CGA GAT CAG TCG AAG TCT CGT GGG CTC GG
Supernatent-Specific P7 Primer5	CAA GCA GAA GAC GGC ATA CGA GAT CAA CTA AGG TCT CGT GGG CTC GG
Supernatent-Specific P7 Primer6	CAA GCA GAA GAC GGC ATA CGA GAT TCA GCA CGG TCT CGT GGG CTC GG
Supernatent-Specific P7 Primer7	CAA GCA GAA GAC GGC ATA CGA GAT GCT TGA GGG TCT CGT GGG CTC GG
Supernatent-Specific P7 Primer8	CAA GCA GAA GAC GGC ATA CGA GAT AGT CCT CAG TCT CGT GGG CTC GG
Supernatent-Specific P7 Primer9	CAA GCA GAA GAC GGC ATA CGA GAT ATA ACG CGG TCT CGT GGG CTC GG
Supernatent-Specific P7 Primer10	CAA GCA GAA GAC GGC ATA CGA GAT ATG AAA CGG TCT CGT GGG CTC GG
Supernatent-Specific P7 Primer11	CAA GCA GAA GAC GGC ATA CGA GAT GAC TAT GCG TCT CGT GGG CTC GG
Supernatent-Specific P7 Primer12	CAA GCA GAA GAC GGC ATA CGA GAT TAG AGC CAG TCT CGT GGG CTC GG
Supernatent-Specific P7 Primer13	CAA GCA GAA GAC GGC ATA CGA GAT CTT CCT TGG TCT CGT GGG CTC GG
Supernatent-Specific P7 Primer14	CAA GCA GAA GAC GGC ATA CGA GAT AGG TAC TGG TCT CGT GGG CTC GG
Supernatent-Specific P7 Primer15	CAA GCA GAA GAC GGC ATA CGA GAT ACA AGT CGG TCT CGT GGG CTC GG
Supernatent-Specific P7 Primer16	CAA GCA GAA GAC GGC ATA CGA GAT TGA GGC ATG TCT CGT GGG CTC GG
Supernatent-Specific P7 Primer17	CAA GCA GAA GAC GGC ATA CGA GAT TTC TGA GAG TCT CGT GGG CTC GG
Supernatent-Specific P7 Primer18	CAA GCA GAA GAC GGC ATA CGA GAT AGA CGA AGG TCT CGT GGG CTC GG
Supernatent-Specific P7 Primer19	CAA GCA GAA GAC GGC ATA CGA GAT CAT GTG AAG TCT CGT GGG CTC GG
Supernatent-Specific P7 Primer20	CAA GCA GAA GAC GGC ATA CGA GAT CTC GCT TTG TCT CGT GGG CTC GG
Supernatent-Specific P7 Primer21	CAA GCA GAA GAC GGC ATA CGA GAT GAT TCG CGG TCT CGT GGG CTC GG
Supernatent-Specific P7 Primer22	CAA GCA GAA GAC GGC ATA CGA GAT GAT CTC TAG TCT CGT GGG CTC GG
Supernatent-Specific P7 Primer23	CAA GCA GAA GAC GGC ATA CGA GAT TGT TTG GGG TCT CGT GGG CTC GG
Supernatent-Specific P7 Primer24	CAA GCA GAA GAC GGC ATA CGA GAT GTT TCC AAG TCT CGT GGG CTC GG
Supernatent-Specific P7 Primer25	CAA GCA GAA GAC GGC ATA CGA GAT GCG AGT CTG TCT CGT GGG CTC GG
Supernatent-Specific P7 Primer26	CAA GCA GAA GAC GGC ATA CGA GAT CGG TAA AAG TCT CGT GGG CTC GG
Supernatent-Specific P7 Primer27	CAA GCA GAA GAC GGC ATA CGA GAT CCG TTA GCG TCT CGT GGG CTC GG
Supernatent-Specific P7 Primer28	CAA GCA GAA GAC GGC ATA CGA GAT GGG TTA TGG TCT CGT GGG CTC GG
Supernatent-Specific P7 Primer29	CAA GCA GAA GAC GGC ATA CGA GAT TGC GGG AAG TCT CGT GGG CTC GG
Supernatent-Specific P7 Primer30	CAA GCA GAA GAC GGC ATA CGA GAT CAA CTG TTG TCT CGT GGG CTC GG
Supernatent-Specific P7 Primer31	CAA GCA GAA GAC GGC ATA CGA GAT GCT AGC TAG TCT CGT GGG CTC GG
Supernatent-Specific P7 Primer31	CAA GCA GAA GAC GGC ATA CGA GAT CTA GTT GCG TCT CGT GGG CTC GG
Supernatent-Specific P7 Primer33	CAA GCA GAA GAC GGC ATA CGA GAT GCG AAA CCG TCT CGT GGG CTC GG
Supernatent-Specific P7 Primer34	CAA GCA GAA GAC GGC ATA CGA GAT AGT AAC TCG TCT CGT GGG CTC GG
Supernatent-Specific P7 Primer35	CAA GCA GAA GAC GGC ATA CGA GAT GAC TTG GAG TCT CGT GGG CTC GG
Supernatent-Specific P7 Primer36	CAA GCA GAA GAC GGC ATA CGA GAT GTA TGC TAG TCT CGT GGG CTC GG
Supernatent-Specific P7 Primer37	CAA GCA GAA GAC GGC ATA CGA GAT TCC TAG ATG TCT CGT GGG CTC GG
Supernatent-Specific P7 Primer38	CAA GCA GAA GAC GGC ATA CGA GAT CAC ATG ATG TCT CGT GGG CTC GG
Supernatent-Specific P7 Primer39	CAA GCA GAA GAC GGC ATA CGA GAT ACT AGA GAG TCT CGT GGG CTC GG
Supernatent-Specific P7 Primer40	CAA GCA GAA GAC GGC ATA CGA GAT TTC TTC CTG TCT CGT GGG CTC GG
Supernatent-Specific P7 Primer41	CAA GCA GAA GAC GGC ATA CGA GAT GAG GTC GTG TCT CGT GGG CTC GG
Supernatent-Specific P7 Primer42	CAA GCA GAA GAC GGC ATA CGA GAT TGG CGT GTG TCT CGT GGG CTC GG
Supernatent-Specific P7 Primer43	CAA GCA GAA GAC GGC ATA CGA GAT ACC TTG ACG TCT CGT GGG CTC GG
Supernatent-Specific P7 Primer44	CAA GCA GAA GAC GGC ATA CGA GAT AAG GGG AGG TCT CGT GGG CTC GG
Supernatent-Specific P7 Primer45	CAA GCA GAA GAC GGC ATA CGA GAT ATT TTG CGG TCT CGT GGG CTC GG
Supernatent-Specific P7 Primer46	CAA GCA GAA GAC GGC ATA CGA GAT ACG CTA ACG TCT CGT GGG CTC GG
Supernatent-Specific P7 Primer47	CAA GCA GAA GAC GGC ATA CGA GAT TTC ACC GGG TCT CGT GGG CTC GG
Supernatent-Specific P7 Primer48	CAA GCA GAA GAC GGC ATA CGA GAT AGG ACA ATG TCT CGT GGG CTC GG
Supernatent-Specific P7 Primer49	CAA GCA GAA GAC GGC ATA CGA GAT AAG TCA GTG TCT CGT GGG CTC GG
Supernatent-Specific P7 Primer50	CAA GCA GAA GAC GGC ATA CGA GAT TTT ACT CGG TCT CGT GGG CTC GG
Supernatent-Specific P7 Primer51	CAA GCA GAA GAC GGC ATA CGA GAT CAC GGT AAG TCT CGT GGG CTC GG
Supernatent-Specific P7 Primer52	CAA GCA GAA GAC GGC ATA CGA GAT GTA TCT GGG TCT CGT GGG CTC GG
Supernatent-Specific P7 Primer53	CAA GCA GAA GAC GGC ATA CGA GAT AGA TCA CCG TCT CGT GGG CTC GG
Supernatent-Specific P7 Primer54	CAA GCA GAA GAC GGC ATA CGA GAT GGG AGA AAG TCT CGT GGG CTC GG
Supernatent-Specific P7 Primer55	CAA GCA GAA GAC GGC ATA CGA GAT TGG GAG TCG TCT CGT GGG CTC GG
Supernatent-Specific P7 Primer56	CAA GCA GAA GAC GGC ATA CGA GAT AGG GAA AGG TCT CGT GGG CTC GG
Supernatent-Specific P7 Primer57	CAA GCA GAA GAC GGC ATA CGA GAT GTC AGT AGG TCT CGT GGG CTC GG
Supernatent-Specific P7 Primer58	CAA GCA GAA GAC GGC ATA CGA GAT AGT CCC ACG TCT CGT GGG CTC GG
Supernatent-Specific P7 Primer59	CAA GCA GAA GAC GGC ATA CGA GAT GAT GCT AGG TCT CGT GGG CTC GG
Supernatent-Specific P7 Primer60	CAA GCA GAA GAC GGC ATA CGA GAT GAC CGA TAG TCT CGT GGG CTC GG
Supernatent-Specific P7 Primer61	CAA GCA GAA GAC GGC ATA CGA GAT CAG CTG CAG TCT CGT GGG CTC GG
Supernatent-Specific P7 Primer62	CAA GCA GAA GAC GGC ATA CGA GAT TAC GCC TGG TCT CGT GGG CTC GG
Supernatent-Specific P7 Primer63	CAA GCA GAA GAC GGC ATA CGA GAT GTT AAG CAG TCT CGT GGG CTC GG
Supernatent-Specific P7 Primer64	CAA GCA GAA GAC GGC ATA CGA GAT GTG TAC ACG TCT CGT GGG CTC GG
Supernatent-Specific P7 Primer65	CAA GCA GAA GAC GGC ATA CGA GAT ATC CGC AAG TCT CGT GGG CTC GG
Supernatent-Specific P7 Primer66	CAA GCA GAA GAC GGC ATA CGA GAT TCC AAT GAG TCT CGT GGG CTC GG
Supernatent-Specific P7 Primer67	CAA GCA GAA GAC GGC ATA CGA GAT GTG GGT ACG TCT CGT GGG CTC GG
Supernatent-Specific P7 Primer68	CAA GCA GAA GAC GGC ATA CGA GAT CAC AAT TCG TCT CGT GGG CTC GG
Supernatent-Specific P7 Primer69	CAA GCA GAA GAC GGC ATA CGA GAT CCG AAC TGG TCT CGT GGG CTC GG
Supernatent-Specific P7 Primer70	CAA GCA GAA GAC GGC ATA CGA GAT TAG CAT CTG TCT CGT GGG CTC GG
Supernatent-Specific P7 Primer71	CAA GCA GAA GAC GGC ATA CGA GAT GCC ACA ATG TCT CGT GGG CTC GG
Supernatent-Specific P7 Primer72	CAA GCA GAA GAC GGC ATA CGA GAT GGT TAC ATG TCT CGT GGG CTC GG
Supernatent-Specific P7 Primer73	CAA GCA GAA GAC GGC ATA CGA GAT AAG GCA TGG TCT CGT GGG CTC GG
Supernatent-Specific P7 Primer74	CAA GCA GAA GAC GGC ATA CGA GAT CTA AGA GGG TCT CGT GGG CTC GG
Supernatent-Specific P7 Primer75	CAA GCA GAA GAC GGC ATA CGA GAT TGC TCG TAG TCT CGT GGG CTC GG
Supernatent-Specific P7 Primer76	CAA GCA GAA GAC GGC ATA CGA GAT CAA TTT CCG TCT CGT GGG CTC GG
Supernatent-Specific P7 Primer77	CAA GCA GAA GAC GGC ATA CGA GAT CGT CTT GCG TCT CGT GGG CTC GG
Supernatent-Specific P7 Primer78	CAA GCA GAA GAC GGC ATA CGA GAT CGC AAA GTG TCT CGT GGG CTC GG
Supernatent-Specific P7 Primer79	CAA GCA GAA GAC GGC ATA CGA GAT TAG CAC ACG TCT CGT GGG CTC GG
Supernatent-Specific P7 Primer80	CAA GCA GAA GAC GGC ATA CGA GAT ACG TAA CAG TCT CGT GGG CTC GG
Supernatent-Specific P7 Primer81	CAA GCA GAA GAC GGC ATA CGA GAT CGT CTC AGG TCT CGT GGG CTC GG
Supernatent-Specific P7 Primer82	CAA GCA GAA GAC GGC ATA CGA GAT TTG CCT GGG TCT CGT GGG CTC GG
Supernatent-Specific P7 Primer83	CAA GCA GAA GAC GGC ATA CGA GAT TGT GCG ACG TCT CGT GGG CTC GG
Supernatent-Specific P7 Primer84	CAA GCA GAA GAC GGC ATA CGA GAT TCG TCG ACG TCT CGT GGG CTC GG
Supernatent-Specific P7 Primer85	CAA GCA GAA GAC GGC ATA CGA GAT CCA ATG GCG TCT CGT GGG CTC GG
Supernatent-Specific P7 Primer86	CAA GCA GAA GAC GGC ATA CGA GAT TCG GTC TCG TCT CGT GGG CTC GG
Supernatent-Specific P7 Primer87	CAA GCA GAA GAC GGC ATA CGA GAT TAA GGC GCG TCT CGT GGG CTC GG
Supernatent-Specific P7 Primer88	CAA GCA GAA GAC GGC ATA CGA GAT GGA CTG AAG TCT CGT GGG CTC GG
Supernatent-Specific P7 Primer89	CAA GCA GAA GAC GGC ATA CGA GAT TGC CTA AGG TCT CGT GGG CTC GG
Supernatent-Specific P7 Primer90	CAA GCA GAA GAC GGC ATA CGA GAT TGA CAG GAG TCT CGT GGG CTC GG
Supernatent-Specific P7 Primer91	CAA GCA GAA GAC GGC ATA CGA GAT CCT CTC TTG TCT CGT GGG CTC GG
Supernatent-Specific P7 Primer92	CAA GCA GAA GAC GGC ATA CGA GAT CTT AAC GAG TCT CGT GGG CTC GG
Supernatent-Specific P7 Primer93	CAA GCA GAA GAC GGC ATA CGA GAT TGG GGA CAG TCT CGT GGG CTC GG
Supernatent-Specific P7 Primer94	CAA GCA GAA GAC GGC ATA CGA GAT GGA ATG TGG TCT CGT GGG CTC GG
Supernatent-Specific P7 Primer95	CAA GCA GAA GAC GGC ATA CGA GAT TAT CAC CGG TCT CGT GGG CTC GG
Supernatent-Specific P7 Primer96	CAA GCA GAA GAC GGC ATA CGA GAT ACA GTC GTG TCT CGT GGG CTC GG
Supernatent-Specific P7 Primer97	CAA GCA GAA GAC GGC ATA CGA GAT ACG CTC TAG TCT CGT GGG CTC GG
Supernatent-Specific P7 Primer98	CAA GCA GAA GAC GGC ATA CGA GAT CAA CAT GTG TCT CGT GGG CTC GG
Supernatent-Specific P7 Primer99	CAA GCA GAA GAC GGC ATA CGA GAT ACG GGG TTG TCT CGT GGG CTC GG
Supernatent-Specific P7 Primer100	CAA GCA GAA GAC GGC ATA CGA GAT ATG GGA TCG TCT CGT GGG CTC GG
Supernatent-Specific P7 Primer101	CAA GCA GAA GAC GGC ATA CGA GAT AGC TTG TGG TCT CGT GGG CTC GG
Supernatent-Specific P7 Primer102	CAA GCA GAA GAC GGC ATA CGA GAT ACC ATC GAG TCT CGT GGG CTC GG
Supernatent-Specific P7 Primer103	CAA GCA GAA GAC GGC ATA CGA GAT GGA TTT GAG TCT CGT GGG CTC GG
Supernatent-Specific P7 Primer104	CAA GCA GAA GAC GGC ATA CGA GAT CTA TTG GGG TCT CGT GGG CTC GG
Supernatent-Specific P7 Primer105	CAA GCA GAA GAC GGC ATA CGA GAT ACT TCT ACG TCT CGT GGG CTC GG
Supernatent-Specific P7 Primer106	CAA GCA GAA GAC GGC ATA CGA GAT AGA GAG CAG TCT CGT GGG CTC GG
Supernatent-Specific P7 Primer107	CAA GCA GAA GAC GGC ATA CGA GAT TGC ATC CCG TCT CGT GGG CTC GG
Supernatent-Specific P7 Primer108	CAA GCA GAA GAC GGC ATA CGA GAT CAA AAG GAG TCT CGT GGG CTC GG
Supernatent-Specific P7 Primer109	CAA GCA GAA GAC GGC ATA CGA GAT TTT TGG CTG TCT CGT GGG CTC GG
Supernatent-Specific P7 Primer110	CAA GCA GAA GAC GGC ATA CGA GAT GAC CTC AGG TCT CGT GGG CTC GG
Supernatent-Specific P7 Primer111	CAA GCA GAA GAC GGC ATA CGA GAT ATT GCG TAG TCT CGT GGG CTC GG
Supernatent-Specific P7 Primer112	CAA GCA GAA GAC GGC ATA CGA GAT CAT GTC TGG TCT CGT GGG CTC GG
Supernatent-Specific P7 Primer113	CAA GCA GAA GAC GGC ATA CGA GAT CTT TCA AGG TCT CGT GGG CTC GG
Supernatent-Specific P7 Primer114	CAA GCA GAA GAC GGC ATA CGA GAT GGG GTG TAG TCT CGT GGG CTC GG
Supernatent-Specific P7 Primer115	CAA GCA GAA GAC GGC ATA CGA GAT ATT CAG GAG TCT CGT GGG CTC GG
Supernatent-Specific P7 Primer116	CAA GCA GAA GAC GGC ATA CGA GAT CAG TAC TCG TCT CGT GGG CTC GG
Supernatent-Specific P7 Primer117	CAA GCA GAA GAC GGC ATA CGA GAT GCA CTC ACG TCT CGT GGG CTC GG
Supernatent-Specific P7 Primer118	CAA GCA GAA GAC GGC ATA CGA GAT GGG AAT CAG TCT CGT GGG CTC GG
Supernatent-Specific P7 Primer119	CAA GCA GAA GAC GGC ATA CGA GAT TCG AGC ATG TCT CGT GGG CTC GG
Supernatent-Specific P7 Primer120	CAA GCA GAA GAC GGC ATA CGA GAT GAC GTT ATG TCT CGT GGG CTC GG
Supernatent-Specific P7 Primer121	CAA GCA GAA GAC GGC ATA CGA GAT AGA CAC GGG TCT CGT GGG CTC GG
Supernatent-Specific P7 Primer122	CAA GCA GAA GAC GGC ATA CGA GAT CGT TGA CAG TCT CGT GGG CTC GG
Supernatent-Specific P7 Primer123	CAA GCA GAA GAC GGC ATA CGA GAT TAG ACT GAG TCT CGT GGG CTC GG
Supernatent-Specific P7 Primer124	CAA GCA GAA GAC GGC ATA CGA GAT CCA TGC GTG TCT CGT GGG CTC GG
Supernatent-Specific P7 Primer125	CAA GCA GAA GAC GGC ATA CGA GAT CAA ACA GCG TCT CGT GGG CTC GG
Supernatent-Specific P7 Primer126	CAA GCA GAA GAC GGC ATA CGA GAT ATG ACC AGG TCT CGT GGG CTC GG
Supernatent-Specific P7 Primer127	CAA GCA GAA GAC GGC ATA CGA GAT AGC CTG ATG TCT CGT GGG CTC GG
Supernatent-Specific P7 Primer128	CAA GCA GAA GAC GGC ATA CGA GAT GTT TGA CCG TCT CGT GGG CTC GG
NexterapolyA Oligonucleotide	GTC TCG TGG GCT CGG AGA TGT GTA TAA GAG ACA GAA AAA AAA AAA AAA AAA AAA AAA AAA AAA A
Universal P5 Primer	AAT GAT ACG GCG ACC ACC GAG ATC TAC ACG CCT GTC CGC GGA AGC AGT GGT ATC AAC GCA GAG T*A*C
Custom Read 1 Sequencing Primer	GCC TGT CCG CGG AAG CAG TGG TAT CAA CGC AGA GTA C
SMRTpcr Primer	AAG CAG TGG TAT CAA CGC AGA GT
